# Supplementary material for: Potential of Bioactive Protein and Protein Hydrolysate from Apis mellifera Larvae as Cosmeceutical Active Ingredients for Anti-Skin Aging
Source: Pharmaceuticals (Basel). 2024 May 24;17(6):679. doi: 10.3390/ph17060679 (PMC11206733; doi:10.3390/ph17060679)
Supplement: Supplementary file 1 [file pharmaceuticals-17-00679-s001.zip]

Archive with 1 entries (1 files):
- pharmaceuticals-2918454-supplementary (1).pdf
